# Supplementary material for: Postcranial anatomy of Besanosaurus leptorhynchus (Reptilia: Ichthyosauria) from the Middle Triassic Besano Formation of Monte San Giorgio (Italy/Switzerland), with implications for reconstructing the swimming styles of Triassic ichthyosaurs
Source: Swiss J Palaeontol. 2024 Sep 10;143(1):32. doi: 10.1186/s13358-024-00330-9 (PMC11384637; doi:10.1186/s13358-024-00330-9)
Supplement: Supplementary file 1 — Supplementary material 1: Fig. S1 Close-up of the ribcage of BES SC 999, the holotype of Besanosaurus leptorhynchus (caudal right quarter; slab 26 following the numbering in Dal Sasso & Pinna, 1996). Scale bar equals 10 cm. Fig. S2 Close-up of the cervico-dorsal region and shoulder girdle of BES SC 999, the holotype of Besanosaurus leptorhynchus. Scale bar equals 10 cm. Fig. S3 Close-up of the interclavicle of Besanosaurus leptorhynchus (PIMUZ T 4376). Scale bar equals 1 cm. Fig. S4 Strict consensus tree of 14,480 most parsimonious trees of 717 steps (CI 0.361, RI = 0.787). Numbers indicate Bremer support values obtained from parsimony analysis of the phylogenetic matrix in File S1. Fig. S5 Majority rule consensus of 14,480 most parsimonious trees of 717 steps (CI 0.361, RI = 0.787), obtained from parsimony analysis of the phylogenetic matrix in File S1. Note that ‘shastasaurids’ are recovered as a grade at the base of Merriamosauria. Percentages of trees in which particular clades are recovered are reported for each node. Fig. S6 Ichthyosaur and fish silhouettes used as measurement sources for the body shape analysis. Silhouettes of Salmo, Gadus, Scomber, Thunnus and Carcharodon are based on those available at fisheries.noaa.gov. Fig. S7 High-resolution version of Fig. 11. Full skeletal reconstruction of Besanosaurus leptorhynchus. Size and proportions are based on the holotype BES SC 999. Scale bar equals 1 meter. Line drawing by Marco Auditore. Table S1. Ichthyopterygian and fish measurements taken from the silhouettes in Fig. 10. Lengths and heights are given in cm. [file 13358_2024_330_MOESM1_ESM.zip › supp material/File S1 matrix Bindellini et al 2024R3.txt]

#NEXUS

Begin data;
	
Dimensions ntax=74 nchar=218;

Format Datatype= standard symbols= "0123456789" gap=-;
	
Matrix

Petrolacosaurus                00000000000000000000000000000000000000000?00?0000??000000?00?00?00000000000000000000000000000000000000000000000?000000000000000000000000000000000000000000000000000000000000??00?00000000000000000000000000000-0?0000????0
	Claudiosaurus                  000100010000??0000000?000000000?101001010??0?0?10??000000000?00?00000?01000001000000??0000000000?10000000000000?001000000000000000000000000000000?00001001000000000000000000??001000?0?000?0000000?0?000000000-000000????0
	Thadeosaurus                   ??????0???????????????????????????????????????????????????????0?????????????110??000000000000000??0000000000000?000000000000000000000000000000000000001001000000000000000000???0??00?00000?0000000?0?000000000-0?0000????0
	Hovasaurus                     ?????????????????0?00?000000000??0?0000?0?01?1?0?0???0????0???0?????????????100?10000000000000001?000000000000000000000000000000000000000000000000000110000000000000000000000000000010?000?000000000?000100000-000000000?0
	Wumengosaurus                  00110010100000000000???000000000101000010??0?1?010?001010100?0??0??10?01?000010001121000201110000002000000?0000?1001111?000000000000000001000?10010001100000000000000000000????1100000??000000000000?000000000-000000????0
	Nanchangosaurus                0??100?????0010000?000?000000000?010?1000??????????0????1?0?1?????????????11?????????????0100?10?0?20?00001000????????????????????????????1?01?????????????????????????????????1100?00?000???????????0?001100100?110110100
	Eohupehsuchus                  0111001000000000?1000000000000001????0000??????????0?1001?011?0???????????11??00?0000010?0000?10?0120000001000011000001?00000????00000????11001000?0??????10010?00001000????0??1000?0?01?0?????????????0011011000111110101
	Hupehsuchus                    01?1?0?00000000?0{0 1}?0???0?0?0??0??01?000?0??0?2?0???001001001?00???????????11??00??00??0020000010?0120000001000011000001?{0 1}0000001000000001111001010000?100110010000101000000000011000?000?000000000?0?001{0 1}11111000111111111
	Parahupehsuchus                ????????????????????????????????????????????????????????1?????????????????????????????????????1??01200000010000110000010110000010011000001110010??????????10?00000001000000011?1?10??00?00?0???????????1011111110111111111
	Eretmorhipis                   ??????????????????????????????????????????????????????????????????????????11??????????????????1??1120000000000010000001111000001001000000111000000001?100110?00000001000000011?1?10??00000?00??????0?0?10111?1110111111111
	Sclerocormus                   0011101000100110010111000000?000????01200??????????000010110?00?????????????010000000011????????????????1??1????1011110??010010?010?001011101??10000111000100100000010000000???0?000?0??001000000200010110?000-001100??--?
	Cartorhynchus                  1101000000100010000000?00000?00?1011110?1????????0?000010110100000{0 2}0??112010?1000000000???????10?011001010100000101111??00???1000000001011101111001???????1001?00000100000?000?0000?00??00???????????1?100?000-00000000000
	Chaohusaurus_geishanensis      ??0???1???1??000?1???1????0??1?00011???????????????1011101{0 1}01101??11??111000?11???00?0002?????10?0110000001000001010101-00100000100000001?100011????????????01?00??????000?????????0?0????0???????0??1?0000000-0?000000??0
	Chaohusaurus_chaoxianensis     11010010001000000100011001011100001110001??0???01??1011101{0 1}01101??110??1100001111200000020111010?1110000001000001011111?001000001000001011100011000011100110010000001000000?00?1010000000001100001000110000000-00000000000
	Chaohusaurus_brevifemoralis    1101001{0 1}001000000100111001011100101?10001??0?000???1011101{0 1}0110???11???1100001111200000020111010?1110010001000001011111?001000001000001011100011000011100110010000001000000?{0 1}00?010000000001100001000110000000-00000000000
	Chaohusaurus_zhangjiawanensis  ???????????00????1?00??001????0?????100?1??0?????????1???1??1?????????????0001?1??000000??????10?011000000?0000??01010?-???00??0?0?0??0???????1100?00?100?10010?0000?000???????1??0?00?000?11?0??1???1?10??0?0-?00000????0
	Utatsusaurus                   01110011001000000001001000011100110101001????0?11??001010111111??011000100000101000000001011102000010000001000000010001-0010000000000000001100110000001001100100000010000000??01?1000?0000?110000100?110000000-000000000?0
	Grippia                        011100?1001000?0000101100000?1001101010?1????0?????0?101??11111?101100111000?1????0000001011102001010000001000000010001-00200000000000101?110011???00?????1001???????????000??0???001??1?0???????????1?????0?0??000???????
	Gulosaurus                     00?1001100?0000000?0011000?1??0?????01001????0?????001010111??1?1??1??1?1000??????0000101011102?0?010000001000000000001-00000??0?000001???110011?????????????????????????????????10010?0?0???????????1?0000000-0?0000????0
	Parvinatator                   ???1?0?000?????0?0???11???011100?1???????????????????1?10?10?10?1?00?0010000??????????????????????010000001000000000001-0010001000000000??110011??????????????????????????????????????????????????????????????????????????
	Mixosaurus_panxianensis        111110100010000011010112000112?011?110102??????????001010110011??0?0000110000111110000001011102001010010101000010110001-0020001000000000111100111000001101100100000010000000???1?11010?111?1101?01000110000000-00000000??0
	Mixosaurus_cornalianus         11111010001000001101?1120??1121000?110102??1???11??001010110011??0010?0110000111110000001011102001010000101000010110001-0020001000000000111100111?00001101100100000010000000???1?110100111?1101101000110000000-00000000??0
	Mixosaurus_kuhnschnyderi       1???1?1??01?????11?10??20?????1?00??101?2???????????01?10110011???2000011000?????10000001011?02001010?10101000?1????00?-00?????0???0???????1?011?????????????????00010000000?????1???00??1????1???????1??00000-0?0????????
	Phalarodon_atavus              111110?0011000?01101011200011210000110102????2?11??0?101??100??11020{1 2}00?0000?????1?00000??????2001?3000010?0000?0010001???20001??00?0000??11??????????????10?00??????00?000????1??1??????1?11?????0?0???????????0?????????
	Phalarodon_fraasi              11?110?0011????111?1?????????2???????????????????????1?1?1?0?1??1?2010002100?1??????00???0????2?0101??00101?0?010100001-00??????0??00?0???110011?0???011??00?????0001000??00???????????????11????????11000?0?0-0??000????0
	Phalarodon_callawayi           11111011011??00011???1120????2100011????2??????????0010101?0?1????0?11002100????????????1?????????????????????????0????????????????????????????????00011??????????????????????0????000???10???????????????????????????????
	Cymbospondylus_piscosus        01110010001010000100111101011100000101101??0?2111??001010110?10?10002000000001?0??0100001000102000010?0010100000???1????0?????????????????1??1??100001100110010000001000??????02?110100010?1100?0100?110000000-000000????0
	Cymbospondylus_buchseri        ????0?????1???0?010??1??0????110??????1????????????0010??1?0?10????0??01000001?0??0100001?001?2?00010?0010?0000???11?????????1????????????1????????????????????????????????????2?110?000?0???????????1?000???????00?0????0
	Cymbospondylus_nichollsi       ???100?0??101??0010111?101?1?1001101010?1??0?2?1???0?????110?10?????????????0100??????????0010????????????????????????????????????????????????????????????????????????????????0???1?1000?0????????????????????????????????
	Xinminosaurus                  ??????1????????????????????????????????????????????0?1?101????0?1?2?10112000010012000000?1001?2001010000101000001010111-001000000000000011110011100?011???1001000000100000?0???2?110?0??10?1100?01000110000000-0?0000????0
	Thalattoarchon                 ????0??????0???0?1?111?101?10100????00201??????????0?????1?0??001?00????00?0????????????????????????????????????????????????????????????????????10????????10?1????????????????????101011?0??0????????1?00?????????????????
	Besanosaurus                   01111010101000000100011100011200??1211201001?211100001110110?110??00000100000111110200002011102000010011111101011?10201?1??1?11?020?0?1?1{01}?101?11000111001100000000010001?1???021110100000011001010?011000?000-0000000???0
        Guizhouichthyosaurus           01111010{01}01000000100?11100011200?0121?101????2?1???001010110?11?1?00000100000111100200012111102000010011111111011010201-0031011-02000010111101-11000111001100000000010001010???2?11010?010?11?????00011000?000-0?0000????0
	Callawayia_wolonggangensis     01111010101010000100011100011200?012111?1????2?1???001{01}10110?11?1?0000010000?????0????0??011102?0001001?11?111??101???????31011??10??0101???0??????????????????????????????????2??10?0?0?????????????????????????0????????
	Guanlingsaurus                 11110010101000000100011101011200???211001??????????001010110?11???????????11011????20001?1111?2000010011111111011011201-0031110-12000010101111-11000211001100000000010101010??02?110?00?10?110010100111000?000-000000????0
	Shastasaurus                   ????0?1???100???010001110101?200??1??1101?01?2111??0?1?????0?11?1?0?????????011???1200012111112000010011?1?11111???0??1?0????????1??0?????11????10001110011000000000100????0??????101???1???1?????????????????????????????
	Shonisaurus_popularis          ??????1?????1??????????1??????????????1???01???????00????????11?1?0?200?????????10120001211111200001001010111001??????????31111??1??????111??1??10?0111001100000000?1010??1????2?1101??010??1????????110???000-000000????0
	Shonisaurus_sikanniensis       ??????????1???????????????????????????????????????????0???1??11???0?2001?0???????0120?0???111?200001001010?110??????????????????????????????????????????????00000????01????????2??1010?0?0????????????1?????????0?0???????
	Californosaurus                ???????????????????????????????????????????????????????????????????????????????????2000030110?200002001010110010101???1-00?????-???00?1???11?1-1110021100110000000011000???????1?110?01?10?11121?2???11000000?-0?0000????0
	Toretocnemus                   ???????????????????????????????0???????????????????001?1?1???10?110?01010000???????????????0012?0?120010101100101010201-0031111-010000001?1101-12000011001010100011120001011??????10?0?11????????????1??0?????????????????
	Qianichthyosaurus_zhoui        110100100010000001???1110?1111{0 1}0???2????0?01???????001010110?1001?0???01000001111??2000??011012000120010101100101010201-0031111-01000100111101-12000011001010100001120002011???1?11010?110?11121110?1110000000-00000000??0
	Qianichthyosaurus_xingyiensis  10?100?00??0000011???1??0??????0????????????????????010101?0?1??????0?0?0000???????20000?0??0?200011001010110000100????-0031111-0100?0001???01-120?011101?01010?00?12000???????1?1100001?0?1102?110?11?00000?0-00000000??0
	Callawayia_neoscapularis       11???01000101?0?01?0?01101?1121?????11101?01?2?????001010?10?11?11000001000001??????0?0??111102000110011101110110010201-0031?11-01000010111101-120?021100110010001{0 1}121001?10??02?1101000101??12??20??1100??000-0?0000????0
	Hudsonelpidia                  ???????????????????????????????????????????????????001010??0??????????????00??????????????????300112001111110000??10??1-?031011-0?0001001?1101-12101?1101?1001?001011??010???????????????1???????????1?00000?0-010000????0
	Macgowania                     10000110001??00?01????????1??210??11???0???????????001010110?1001?000?0100000111??121?103?????3??0120011111100101010201-0031011-010001001?1101-1?????????????????????????????????????????0???????????1?00????????0000????0
	Suevoleviathan                 10000{0 1}100010100001???0110?1?12100111101?0??????????001010110?1101?000?0100000111??1210103?110130?1120011111101001010201-0031011-0200010{0 1}111101-11101211012100100011021011111??01?11?1?1110??1?21?201?110000000-010000????0
	Temnodontosaurus               1010011000111000011000111011121001111{0 1}1000010210100001010110?01011000101000001111012?010301101{0 3}001120011111101001010201-0031111-01000{0 1}00111101-120?121{1 2}012110100011021011011??11?110101?101?112112000110000000-0?0000????0
	Leptonectes_tenuirostris       1000?110?011100001000?101011121001111021010??1?01??1011101?0??01110101010000011110121010301101000112001111110{0 1}001010201-0031011-02000000111101-12001211022000100011021011011???1?110101110??1121120??110000000-010000????0
	Leptonectes_moorei             1000?110?01{0 1}1000010???100??112100110?011???????????101110110?2011?0?0101000001111012?0103011010001120011111101001010201-0031011-020000001?1101-1?????11?????0??00??????????????????0?0???????????????1?00????????00?0????0
	Leptonectes_solei              10?0?110?01?1???0?0???111???12????????2?????????????01110??0???1???????100??011????21?103011010??1?2??11111?0?001011201-0031?10-1?000010??1111-12001211012000??00110210???11???1?11??????0????????0??11000?000-0?0000????0
	Excalibosaurus                 10?00110001??00?01????1?1???12?0????????0??1???????111110110?01?1101010100000111101211103?11013001120011111101101010201-0031111-010001001?1101-120???11?1?1001000110210110?1??11?11?1??110??11????00011000?000-010000????0
	Eurhinosaurus                  100000100010?00001?000101?1?12?0011210??0?01?????00111110110??1011010101000001111012101030110?30?1120011111101100010201-0031111-01000100111101-12001211012100100011021011011??11?11010?1100?112??2000110000000-010000????0
	Ichthyosaurus                  10000110001020000110011000{1 2}212100112102100010210100001010110?110110001010000011110121010301111000012001111110100{0 1}010201-0031011-02000110121101-1200121{1 2}022100000011021011011??11?11011111{0 1}1{0 1}11211?110110001000-01000000??0
	Stenopterygius                 10000{0 1}10001{0 1}20000110011100111210011210210?010210101001010110?1111100010100000111101211103011010001120011111101100010201-0031011-01000{0 1}1{0 1}121101-1201121302210?000011021011011??11?1111111100{0 1}112112111110001000-01000000??0
	Aegirosaurus                   100001100010110111?0?01?0111121101?2??2?0???????????01110110?201????0?0?0?0000?1?0???????0100?01?1130111111121000000201-0131011-021?1100111101-120?1213?1210?000011021012111???1?11??????0??1????211?11000?0?0-0?0000????0
	Acamptonectes                  ???0?????????1??????????????????????0?????111?2??11?0?0?0??????11?0?0????0????????12111020110101012310??11?2?1??0?????????????????1???????????????????????????????????????????1???10???1?0??????????1??00???????????0????0
	Maiaspondylus                  ?10001?0???????????????????????0??????????????1????????????????01?0?0?0?00?00?????????????????01?01301??11?1?1??00?????????10?????????0??????1????????????????????????????????????1??111???????????????00?????????????????
	Arthropterygius                ??????????????????????????????????????????110?1???????????????1??????????????????????????0110101002310111111010???1??????1???????21???????????????????????100000??????????????1???111?1?????????????1???0?????????????????
	Athabascasaurus                1111?0?00010?0??11?0?01010011211??01002?0?11??????10??0?0110???11??00?0?00?????1????????????????????????????????????????????????????????????????20?121302210??????????????????11?110?????00????????????000?000?????00????0
	Sveltonectes                   1?000110001011?111?????001???2?1?1??01????11121???1?01010??0?0111?0???0?0000?????01211103011010110120011??1??1000?10201-1131011-021101001?1??1-1???1213012101000011021012111???1??10???1?0??1?2??2????????????????????????
	Brachypterygius                11100110?????1???1????1???????1111??????11111?2????0010101?0?0?111000?0?0000?????????1????????01?0130111111101000?10201-?131011-021?01001?1101-1??????????????????????????????????1??????????????????1???????????00???????
	Caypullisaurus                 00100{0 1}100?1??100?????11???0?12???111??????1?????????01010110?01????????????????11012111030?1??0110131011111101001010201-1131111-021112001?1101-1??????????1010000110210121?1??1??11??????0???????????1?000?00?-??0000????0
	Malawania                      ??????????????????????????????????????????????????????????????????????????????11??121010??????3?0?12001111110100?010201-0031011-010000001?1101-1??????????????????????????????1???1???0??0?????????????000??????????0????0
	Mollesaurus                    10?000?0????11?011????????0????1?112?????1110?20?010???????0????1???0?0?0000???1??????????????????????????????????????????????????????????????????????????????????????????????1???10???1???????????????0??????-???????????
	Leninia                        ???00??0????11?111?0?01?00?111110???01110?110??????0???????0?1????????????????????????????????????????????????????????????????????????????????????????????????????????????????????????????????????????????????????????????
	Chacaicosaurus                 ??????10?????????????????????????????????1011???????011101?????????????????????????????????????1???2001111?1011?1010101??031011?010?00001?1???????????????1???????????????????1?????1?????????????????????????????????????
	Hauffiopteryx                  ??00001000100001?1?0001?0011021011?1?02??001???????101110110?1?????0??0?0000?????0120010?0110?2?11120011111101101010201-003101?-110000001?1101-1??1121202210?10001102101??11??11?11?11?1100??????2???11000?00?-01000000??0
	Platypterygius_australis       1011101000101100110101?10122?2110111102000111220101001010110?2011100010?0000??????1211103011013110131011111101000010201-1031111-121112001?1101-1???121302?101010111011012{0 1}11??11?1101111?00?1???1?1?1??001?00?-0?0000????0
	Platypterygius_americanus      101001100010?10011???0??0?22?21?0111??????????????1001010110?01?1??0010?0000??????121110??????311013001111?10100001020?-1031???-???1??????1101-1???121302?1011100?????????????1???1011?1?0?????????????00??????????00????0
	Cryopterygius                  1011001000???1?0?1?????????????1011????????????????0010?01?0?20?1?00??0?00000111?01211102011013?10220011111?01001010201?1031011-121101001?11?1-120112120221010000110?101??????11?11?11?110????2??21?11?000100?-????00????0
	Ophthalmosaurus_icenicus       110001100010110011?001100011121101021020011102{1 2}0111001010110?001110?010?00000111101211103011013110231011111201000010201-1031011-121101001211?1-12011213022101000011021012011??11?11{0 1}111110{0 1}?11211211111001?00?-0?0000????0
	Ophthalmosaurus_natans         110000100010110??1?001?1001102110112?0200111?2201??001010110??011?000?0?000001111012111030110131?1131011111?01?0001020?-10310??-1??1??0???1101-1??????????10?111011021012011??1???1?11?1?01??????????1?00?????????000????0
	Palvennia                      ??0?0?10??101?0??1?00??000????1??????020?1?11???????010101?0?0??1??0??0?0000???????????????????????31?????????????????????????????????????????????????????????????????????????1????????????????????????????????????00????0
	Sisteronia                     ??1???????????????????????????????????????111?1??0?????????????11?0?????0?????????12011?????????1??300??????????????????????????????????????????????????????????????????????????????11????????????????????????????????????

;
